# Supplementary material for: Constitutive expression of REL1 confers the rice response to drought stress and abscisic acid
Source: Rice (N Y). 2018 Oct 25;11:59. doi: 10.1186/s12284-018-0251-0 (PMC6202306; doi:10.1186/s12284-018-0251-0)
Supplement: Supplementary file 1 — Table S12. Primers used in this study. (XLSX 12 kb) [file 12284_2018_251_MOESM1_ESM.xlsx]

## Sheet: Supplemental Table 12
Supplemental Table 12. Primers used in this study
Gene Name	Gene ID	Sequence(5'-3')
ACL1	LOC_Os04g33860	TCACCATCATCTgCACgTCT	GGTTCAGCTTCAGGTCGAT
ACL2	LOC_Os02g33330	CAAGTACGTGACGGTGACTGTG	CGACAGGTTCAGCTTCAGGTC
OsbHLH148	LOC_Os03g53020	AGCTACGCCGACCTCTACG	GGAAGCTATTATTTGTATGATTGTA
OsDREB1A	LOC_Os09g35030	CTCCTACCGCACCCTCGC	TAGCTCCAGAGTGGGACGTC
OsDT11	LOC_Os11g10590	TGTGTGACGCCGTGCAAT	CCAGGGCCGGAAGCTAGA
OsMYB2	LOC_Os03g20090	GGGCTGAAACGCACAGGCAAGA	CTGCTTGGCGTGCTTCTGC
OsSAPK2	LOC_Os07g42940	CTGAGATCAAGAACCACCCATG	GGGGTGTTGATGTCGTTCATCT
REL1	LOC_Os01g64380	CGTCGCCGTCGTAGCTTTAA	ACTGAAACGCGAAATTATTACCTAGAC
Roc5	LOC_Os06g35970	CGCAAGAGGAAGAAGCGATAC	GCTCCAGTTGCGTCTTCATC
UBC	LOC_Os02g42314	CCGTTTGTAGAGCCATAATTGCA	AGGTTGCCTGAGTCACAGTTAAGTG
	LOC_Os01g10040	GAGGCTGATACAGAGGATCATC	GATCATGAGGTCGATCATGTTGTC
	LOC_Os01g17170	TGAAGAACCTGAAGAGGATTCC	CGAATTCAGCGAAATCAACAGA
	LOC_Os01g51570	TAAGGCGGATATGGCTAAGATG	GAAGTAGATGCGCATCGAATC
	LOC_Os01g71340	ATGGCAAAGCATGGCGTTGCTTC	AGCTGCACGACGTCGCTCG
	LOC_Os02g37654	CATGTACGGAGTTCCTTACGAT	CGAGGAAGAGATGCTCAATGTA
	LOC_Os02g44630	CATTCAAGAGCAGGTCTTAAGC	AGTTGTTCAGGGTTCAGATAGG
	LOC_Os02g53180	CTTCTTCGAGATGCTGAACCAT	GAACTCCTTGAACTTCTCCTCC
	LOC_Os03g40540	CCACTCTCTGACGCTCTCAAG	GATCATCTGCTCTAGCATTGCAAC
	LOC_Os04g47220	GATGACCATTGGATCTTCTGGG	GACCTGCTCTTGAATGGAATTG
	LOC_Os04g49230	GAAGGAGCACATGTTCGACAAG	GTCCTCGAAGCTGAGGAGAAG
	LOC_Os05g05680	TACATGGATGTGTACGCCAAG	AACTTTAAGCAGATTTTGGCGC
	LOC_Os05g09740	ATCCATAATTCGCGTGTGTTTC	CTTGCTCAACACACGATACATC
	LOC_Os05g10210	GCGTGCGTTTCATCTACTTATT	GAGGAAAAATCAAAGCAAACGC
	LOC_Os06g09450	CGAGAACGATGAACACAAGTTT	CATACATCTCAACCAGACCTGT
	LOC_Os06g50920	GAGAAGCTCTGGACGCACTTC	GATAGCCTTCTCAAGCAGCTTC
	LOC_Os07g01240	GCTGTGGAGGAGGAGGAGGAC	CTGACAAGTTAGGAGGGGTGGTG
	LOC_Os07g39220	CGTCGCCCACCTACAACCTC	CCCTCCCCTTGTCGAACTCG
	LOC_Os08g09010	GTTTTGGGAGAACAACCACTAC	CAAGCACACATAATTAAGCCGA
	LOC_Os10g36170	CTCACAAGCAAAGCAAAAGCTC	CTGTTGATGTAGGAGGCGTAC
	LOC_Os12g43380	CTTCTGCCCATAATGCATCATC	TGATTATCGATCAAGGTGTCGT
