# Supplementary material for: Constitutive expression of REL1 confers the rice response to drought stress and abscisic acid
Source: Rice (N Y). 2018 Oct 25;11:59. doi: 10.1186/s12284-018-0251-0 (PMC6202306; doi:10.1186/s12284-018-0251-0)
Supplement: Supplementary file 2 — Table S1. Expression of drought-responsive genes in WT and rel1-D. (XLSX 13 kb) [file 12284_2018_251_MOESM2_ESM.xlsx]

## Sheet: Supplemental Table S1
Supplemental Table 1. Expression of drought-responsive genes in WT and rel1-D
Gene Name	Gene ID	WT-counts	rel1-counts	WT-FPKM	rel1-FPKM	log2(FC)	p-value	FDR
OsDT11	LOC_Os11g10590	0.666667	3.33333	0.5	2.41333	2.27103	0.0977649	0.798685
OsSAPK2	LOC_Os07g42940	322.333	303.667	38.8133	41.9267	0.111316	0.604491	1
OsMYB2	LOC_Os03g20090	53.3333	133.667	5.07	15.04	1.56875	5.245e-06	0.000820123
OsDREB1A	LOC_Os09g35030	122.333	214.333	17.6567	36.2633	1.0383	0.000123561	0.0106239
OsbHLH148	LOC_Os03g53020	122	201.667	16.6333	31.02	0.899121	0.00715588	0.207175
