# Supplementary material for: Constitutive expression of REL1 confers the rice response to drought stress and abscisic acid
Source: Rice (N Y). 2018 Oct 25;11:59. doi: 10.1186/s12284-018-0251-0 (PMC6202306; doi:10.1186/s12284-018-0251-0)
Supplement: Supplementary file 16 — Table S10. Plastid associated differentially expressed proteins in rel1-D. (XLSX 13 kb) [file 12284_2018_251_MOESM16_ESM.xlsx]

## Sheet: Supplemental Table 10
Supplemental Table 10. GO enrichment of the differentially expressed proteins in rel1-D
Cellular Component
GO ID	Description	p-value	Gene ID
GO:0044444	cytoplasmic part	0.000221032	LOC_Os01g46610.1,LOC_Os07g37240.1,LOC_Os08g04240.1,LOC_Os10g26060.1,LOC_Os02g16820.1,LOC_Os02g18410.1,LOC_Os12g23200.1,LOC_Os03g59050.1,LOC_Os05g40820.1,LOC_Os06g20370.1,LOC_Os01g42650.1,LOC_Os06g09450.6,LOC_Os01g55690.1,LOC_Os09g32526.1,LOC_Os01g43030.1,LOC_Os04g46200.1,LOC_Os01g17170.1,LOC_Os12g34018.1,LOC_Os05g46430.1,LOC_Os02g52700.1,LOC_Os04g16832.1,LOC_Os04g38410.1,LOC_Os01g31610.1,LOC_Os05…
GO:0043227	membrane-bounded organelle	0.000666393	LOC_Os01g46610.1,LOC_Os07g37240.1,LOC_Os08g04240.1,LOC_Os10g26060.1,LOC_Os02g16820.1,LOC_Os02g18410.1,LOC_Os12g23200.1,LOC_Os03g59050.1,LOC_Os05g40820.1,LOC_Os06g20370.1,LOC_Os01g42650.1,LOC_Os06g09450.6,LOC_Os01g55690.1,LOC_Os09g32526.1,LOC_Os01g43030.1,LOC_Os04g46200.1,LOC_Os01g17170.1,LOC_Os12g34018.1,LOC_Os05g46430.1,LOC_Os02g52700.1,LOC_Os04g16832.1,LOC_Os04g38410.1,LOC_Os01g31610.1,LOC_Os05…
GO:0043231	intracellular membrane-bounded organelle	0.000666393	LOC_Os01g46610.1,LOC_Os07g37240.1,LOC_Os08g04240.1,LOC_Os10g26060.1,LOC_Os02g16820.1,LOC_Os02g18410.1,LOC_Os12g23200.1,LOC_Os03g59050.1,LOC_Os05g40820.1,LOC_Os06g20370.1,LOC_Os01g42650.1,LOC_Os06g09450.6,LOC_Os01g55690.1,LOC_Os09g32526.1,LOC_Os01g43030.1,LOC_Os04g46200.1,LOC_Os01g17170.1,LOC_Os12g34018.1,LOC_Os05g46430.1,LOC_Os02g52700.1,LOC_Os04g16832.1,LOC_Os04g38410.1,LOC_Os01g31610.1,LOC_Os05…
GO:0043226	organelle	0.00128534	LOC_Os01g46610.1,LOC_Os07g37240.1,LOC_Os08g04240.1,LOC_Os10g26060.1,LOC_Os02g16820.1,LOC_Os02g18410.1,LOC_Os12g23200.1,LOC_Os03g59050.1,LOC_Os05g40820.1,LOC_Os06g20370.1,LOC_Os01g42650.1,LOC_Os06g09450.6,LOC_Os01g55690.1,LOC_Os09g32526.1,LOC_Os01g43030.1,LOC_Os04g46200.1,LOC_Os01g17170.1,LOC_Os12g34018.1,LOC_Os05g46430.1,LOC_Os02g52700.1,LOC_Os04g16832.1,LOC_Os04g38410.1,LOC_Os01g31610.1,LOC_Os05…
GO:0043229	intracellular organelle	0.00128534	LOC_Os01g46610.1,LOC_Os07g37240.1,LOC_Os08g04240.1,LOC_Os10g26060.1,LOC_Os02g16820.1,LOC_Os02g18410.1,LOC_Os12g23200.1,LOC_Os03g59050.1,LOC_Os05g40820.1,LOC_Os06g20370.1,LOC_Os01g42650.1,LOC_Os06g09450.6,LOC_Os01g55690.1,LOC_Os09g32526.1,LOC_Os01g43030.1,LOC_Os04g46200.1,LOC_Os01g17170.1,LOC_Os12g34018.1,LOC_Os05g46430.1,LOC_Os02g52700.1,LOC_Os04g16832.1,LOC_Os04g38410.1,LOC_Os01g31610.1,LOC_Os05…
GO:0016020	membrane	0.00157721	LOC_Os01g46610.1,LOC_Os07g37240.1,LOC_Os08g37600.1,LOC_Os12g23200.1,LOC_Os07g38960.1,LOC_Os05g40820.1,LOC_Os01g11414.1,LOC_Os07g43990.1,LOC_Os08g13690.1,LOC_Os04g47220.1,LOC_Os01g42650.1,LOC_Os06g09450.6,LOC_Os07g26690.1,LOC_Os08g02410.1,LOC_Os01g43030.1,LOC_Os09g32526.1,LOC_Os08g23710.1,LOC_Os02g44630.1,LOC_Os04g46200.1,LOC_Os02g43600.1,LOC_Os02g02320.1,LOC_Os01g17170.1,LOC_Os12g34018.1,LOC_Os05…
GO:0005840	ribosome	0.00240196	LOC_Os02g43600.1,LOC_Os05g40820.1,LOC_Os05g46430.1,LOC_Os04g16832.1,LOC_Os08g13690.1,LOC_Os01g24690.1,LOC_Os08g02410.1,LOC_Os08g23710.1
GO:0005737	cytoplasm	0.00248578	LOC_Os01g46610.1,LOC_Os07g37240.1,LOC_Os08g04240.1,LOC_Os10g26060.1,LOC_Os02g16820.1,LOC_Os02g18410.1,LOC_Os12g23200.1,LOC_Os03g59050.1,LOC_Os05g40820.1,LOC_Os06g20370.1,LOC_Os01g42650.1,LOC_Os06g09450.6,LOC_Os01g55690.1,LOC_Os09g32526.1,LOC_Os01g43030.1,LOC_Os04g46200.1,LOC_Os01g17170.1,LOC_Os12g34018.1,LOC_Os05g46430.1,LOC_Os02g52700.1,LOC_Os04g16832.1,LOC_Os04g38410.1,LOC_Os01g31610.1,LOC_Os05…
GO:0031967	organelle envelope	0.00270006	LOC_Os02g44630.1,LOC_Os07g37240.1,LOC_Os02g43600.1,LOC_Os01g07910.1,LOC_Os08g37600.1,LOC_Os12g23200.1,LOC_Os01g17170.1,LOC_Os12g34018.1,LOC_Os04g38410.1,LOC_Os04g47220.1,LOC_Os01g42650.1,LOC_Os05g32230.1
GO:0031975	envelope	0.00270006	LOC_Os02g44630.1,LOC_Os07g37240.1,LOC_Os02g43600.1,LOC_Os01g07910.1,LOC_Os08g37600.1,LOC_Os12g23200.1,LOC_Os01g17170.1,LOC_Os12g34018.1,LOC_Os04g38410.1,LOC_Os04g47220.1,LOC_Os01g42650.1,LOC_Os05g32230.1
GO:0022625	cytosolic large ribosomal subunit	0.00326191	LOC_Os05g46430.1,LOC_Os08g13690.1,LOC_Os05g40820.1,LOC_Os08g23710.1
Molecular Function
GO ID	Description	p-value	Gene ID
GO:0004556	alpha-amylase activity	3.0023e-05	LOC_Os02g52700.1,LOC_Os08g36900.1,LOC_Os09g28420.1
GO:0016160	amylase activity	3.0023e-05	LOC_Os02g52700.1,LOC_Os08g36900.1,LOC_Os09g28420.1
GO:0003735	structural constituent of ribosome	0.000345737	LOC_Os05g46430.1,LOC_Os02g43600.1,LOC_Os04g16832.1,LOC_Os08g13690.1,LOC_Os01g24690.1,LOC_Os08g02410.1,LOC_Os08g23710.1
GO:0005509	calcium ion binding	0.000404961	LOC_Os01g11414.1,LOC_Os02g52700.1,LOC_Os07g43990.1,LOC_Os08g36900.1,LOC_Os09g28420.1
GO:0005198	structural molecule activity	0.00174872	LOC_Os05g46430.1,LOC_Os02g43600.1,LOC_Os04g16832.1,LOC_Os08g13690.1,LOC_Os01g24690.1,LOC_Os08g02410.1,LOC_Os08g23710.1
GO:0005215	transporter activity	0.0120745	LOC_Os02g44630.1,LOC_Os08g37600.1,LOC_Os04g47220.1,LOC_Os01g42650.1,LOC_Os07g26690.1,LOC_Os12g34018.1
GO:0046872	metal ion binding	0.0221117	LOC_Os01g46610.1,LOC_Os01g07910.1,LOC_Os08g36900.1,LOC_Os01g17170.1,LOC_Os12g34018.1,LOC_Os02g52700.1,LOC_Os01g11414.1,LOC_Os07g43990.1,LOC_Os01g42650.1,LOC_Os08g36680.1,LOC_Os09g28420.1,LOC_Os08g23710.1
GO:0019843	rRNA binding	0.0260441	LOC_Os04g16832.1,LOC_Os08g02410.1
GO:0050897	cobalt ion binding	0.0443206	LOC_Os01g42650.1,LOC_Os12g34018.1
GO:0003723	RNA binding	0.0466903	LOC_Os04g16832.1,LOC_Os01g31610.1,LOC_Os01g24690.1,LOC_Os08g33710.1,LOC_Os08g02410.1
GO:0043169	cation binding	0.0474617	LOC_Os01g46610.1,LOC_Os01g07910.1,LOC_Os08g36900.1,LOC_Os01g17170.1,LOC_Os12g34018.1,LOC_Os02g52700.1,LOC_Os01g11414.1,LOC_Os07g43990.1,LOC_Os01g42650.1,LOC_Os08g36680.1,LOC_Os09g28420.1,LOC_Os08g23710.1
Biological Function
GO ID	Description	p-value	Gene ID
GO:0005987	sucrose catabolic process	6.52474e-06	LOC_Os02g52700.1,LOC_Os08g36900.1,LOC_Os09g28420.1
GO:0005985	sucrose metabolic process	9.1206e-06	LOC_Os02g52700.1,LOC_Os08g36900.1,LOC_Os06g09450.6,LOC_Os09g28420.1
GO:0009313	oligosaccharide catabolic process	1.29694e-05	LOC_Os02g52700.1,LOC_Os08g36900.1,LOC_Os09g28420.1
GO:0046352	disaccharide catabolic process	1.29694e-05	LOC_Os02g52700.1,LOC_Os08g36900.1,LOC_Os09g28420.1
GO:0005983	starch catabolic process	0.000137492	LOC_Os02g52700.1,LOC_Os08g36900.1,LOC_Os09g28420.1
GO:0009251	glucan catabolic process	0.000177644	LOC_Os02g52700.1,LOC_Os08g36900.1,LOC_Os09g28420.1
GO:0044247	cellular polysaccharide catabolic process	0.000177644	LOC_Os02g52700.1,LOC_Os08g36900.1,LOC_Os09g28420.1
GO:0006833	water transport	0.000259965	LOC_Os02g44630.1,LOC_Os01g07910.1,LOC_Os04g47220.1,LOC_Os07g26690.1
GO:0042044	fluid transport	0.000259965	LOC_Os02g44630.1,LOC_Os01g07910.1,LOC_Os04g47220.1,LOC_Os07g26690.1
GO:0009739	response to gibberellin stimulus	0.000279163	LOC_Os02g52700.1,LOC_Os08g36900.1,LOC_Os09g28420.1
GO:0044275	cellular carbohydrate catabolic process	0.00034148	LOC_Os02g52700.1,LOC_Os08g36900.1,LOC_Os09g28420.1
GO:0009765	photosynthesis, light harvesting	0.000786493	LOC_Os07g37240.1,LOC_Os04g38410.1,LOC_Os07g38960.1
GO:0000272	polysaccharide catabolic process	0.0016672	LOC_Os02g52700.1,LOC_Os08g36900.1,LOC_Os09g28420.1
GO:0005984	disaccharide metabolic process	0.00173587	LOC_Os02g52700.1,LOC_Os08g36900.1,LOC_Os06g09450.6,LOC_Os09g28420.1
GO:0055085	transmembrane transport	0.00180473	LOC_Os02g44630.1,LOC_Os01g11414.1,LOC_Os08g37600.1,LOC_Os04g47220.1,LOC_Os07g26690.1,LOC_Os12g34018.1
GO:0009311	oligosaccharide metabolic process	0.00277887	LOC_Os02g52700.1,LOC_Os08g36900.1,LOC_Os06g09450.6,LOC_Os09g28420.1
GO:0006412	translation	0.00306253	LOC_Os02g43600.1,LOC_Os05g46430.1,LOC_Os04g16832.1,LOC_Os01g31610.1,LOC_Os08g13690.1,LOC_Os01g24690.1,LOC_Os08g02410.1,LOC_Os08g23710.1
GO:0009415	response to water stimulus	0.00379894	LOC_Os02g44630.1,LOC_Os04g47220.1,LOC_Os06g09450.6,LOC_Os07g26690.1
GO:0007030	Golgi organization	0.00484017	LOC_Os01g11414.1,LOC_Os01g07910.1,LOC_Os04g38410.1
