# Supplementary material for: Constitutive expression of REL1 confers the rice response to drought stress and abscisic acid
Source: Rice (N Y). 2018 Oct 25;11:59. doi: 10.1186/s12284-018-0251-0 (PMC6202306; doi:10.1186/s12284-018-0251-0)
Supplement: Supplementary file 17 — Table S11. Primers used in this study. (XLSX 12 kb) [file 12284_2018_251_MOESM17_ESM.xlsx]

## Sheet: Supplemental Table 11
Supplemental Table 11. Plastide associated differentially expressed proteins in rel1-D
	Gene ID	Fold change (MT/WT)	Description
Down-regulation	LOC_Os07g37240	0.53 ± 0.04	Chlorophyll a-b binding protein CP29.1, chloroplastic OS=Arabidopsis thaliana GN=LHCB4.1 PE=1 SV=1
	LOC_Os01g11414	0.61 ± 0.02	-
	LOC_Os01g17170	0.65 ± 0.02	Magnesium-protoporphyrin IX monomethyl ester [oxidative] cyclase, chloroplastic OS=Gossypium hirsutum GN=CRD1 PE=2 SV=2
	LOC_Os01g31610	0.59 ± 0.02	Tyrosine--tRNA ligase OS=Protochlamydia amoebophila (strain UWE25) GN=tyrS PE=3 SV=1
	LOC_Os02g43600	0.64 ± 0.03	50S ribosomal protein L19-2, chloroplastic OS=Arabidopsis thaliana GN=At5g47190 PE=2 SV=1
	LOC_Os02g44630	0.57 ± 0.13	Aquaporin PIP1-1 OS=Oryza sativa subsp. japonica GN=PIP1-1 PE=2 SV=1
	LOC_Os04g16832	0.53 ± 0.08	30S ribosomal protein S8, chloroplastic OS=Oryza sativa GN=rps8 PE=3 SV=1
	LOC_Os04g38410	0.55 ± 0.00	Chlorophyll a-b binding protein CP24, chloroplastic OS=Spinacia oleracea PE=2 SV=1
	LOC_Os04g47220	0.59 ± 0.02	Probable aquaporin PIP1-2 OS=Oryza sativa subsp. japonica GN=PIP1-2 PE=2 SV=3
	LOC_Os05g32230	0.56 ± 0.01	-
	LOC_Os05g40820	0.6 ± 0.08	60S ribosomal protein L24 OS=Hordeum vulgare GN=RPL24 PE=2 SV=1
	LOC_Os07g26690	0.61 ± 0.07	Probable aquaporin PIP2-1 OS=Oryza sativa subsp. japonica GN=PIP2-1 PE=2 SV=1
	LOC_Os07g38960	0.51 ± 0.02	Chlorophyll a-b binding protein 7, chloroplastic OS=Solanum lycopersicum GN=CAB7 PE=3 SV=1
	LOC_Os08g13690	0.65 ± 0.00	60S ribosomal protein L7-2 OS=Arabidopsis thaliana GN=RPL7B PE=1 SV=1
	LOC_Os08g23710	0.63 ± 0.02	60S ribosomal protein L7a OS=Oryza sativa subsp. japonica GN=RPL7A PE=2 SV=1
	LOC_Os08g37600	0.60 ± 0.01	putative glutamate/malate translocator
	LOC_Os12g23200	0.65 ± 0.02	Photosystem I reaction center subunit XI, chloroplastic OS=Hordeum vulgare GN=PSAL PE=1 SV=1
	LOC_Os12g34018	0.61 ± 0.03	Putative ATP synthase protein YMF19 OS=Triticum aestivum GN=YMF19 PE=2 SV=1
Up-regulation	LOC_Os01g42650	1.63 ± 0.12	Cytochrome c oxidase subunit 5b-2, mitochondrial OS=Arabidopsis thaliana GN=COX5B-2 PE=2 SV=1
	LOC_Os05g46430	1.73 ± 0.05	60S ribosomal protein L28-1 OS=Arabidopsis thaliana GN=RPL28A PE=1 SV=1
	LOC_Os08g02410	1.52 ± 0.02	40S ribosomal protein S13-2 OS=Oryza sativa subsp. japonica GN=Os08g0117300 PE=2 SV=1
	LOC_Os09g32526	1.51 ± 0.01	Peptidyl-prolyl cis-trans isomerase FKBP15-1 OS=Arabidopsis thaliana GN=FKBP15-1 PE=1 SV=2
